# Supplementary material for: Dietary Habits and Lifestyle, Including Cardiovascular Risk among Vegetarians and Omnivores during the COVID-19 Pandemic in the Polish Population
Source: Nutrients. 2023 Jan 14;15(2):442. doi: 10.3390/nu15020442 (PMC9863812; doi:10.3390/nu15020442)
Supplement: Supplementary file 1 [file nutrients-15-00442-s001.zip]

Archive with 2 entries (2 files):
- Questionnaire S1.pdf
- Questionnaire S2.pdf
